# Supplementary material for: Effect of Protein Intake Early in Life on Kidney Volume and Blood Pressure at 11 Years of Age
Source: Nutrients. 2023 Feb 9;15(4):874. doi: 10.3390/nu15040874 (PMC9961192; doi:10.3390/nu15040874)
Supplement: Supplementary file 1 [file nutrients-15-00874-s001.zip]

Archive with 1 entries (1 files):
- nutrients-2088316-supplementary.pdf
